# Supplementary material for: FarmDain, a Decision Support System for Dairy Sheep and Goat Production
Source: Animals (Basel). 2023 Apr 27;13(9):1495. doi: 10.3390/ani13091495 (PMC10177470; doi:10.3390/ani13091495)
Supplement: Supplementary file 1 [file animals-13-01495-s001.zip]

Archive with 3 entries (2 files):
- animals-2236512-supplementary/Datasets/
- animals-2236512-supplementary/Datasets/Dataset S1.xlsx
- animals-2236512-supplementary/Datasets/Dataset S2.xlsx
