# Supplementary material for: FarmDain, a Decision Support System for Dairy Sheep and Goat Production
Source: Animals (Basel). 2023 Apr 27;13(9):1495. doi: 10.3390/ani13091495 (PMC10177470; doi:10.3390/ani13091495)
Supplement: Supplementary file 1 [file animals-13-01495-s001.zip › animals-2236512-supplementary/Datasets/Dataset S1.xlsx]

## Sheet: Sheet1
Ewes	Number of milk recording	Month of milk recording	Daily milk yield (L)
1	1	February 2022	4.67
2	1	February 2022	4.4
3	1	February 2022	4.34
4	1	February 2022	4.3
5	1	February 2022	4.2
6	1	February 2022	4.2
7	1	February 2022	4.12
8	1	February 2022	4.03
9	1	February 2022	3.9
10	1	February 2022	3.87
11	1	February 2022	3.8
12	1	February 2022	3.72
13	1	February 2022	3.71
14	1	February 2022	3.69
15	1	February 2022	3.67
16	1	February 2022	3.64
17	1	February 2022	3.6
18	1	February 2022	3.53
19	1	February 2022	3.5
20	1	February 2022	3.5
21	1	February 2022	3.49
22	1	February 2022	3.45
23	1	February 2022	3.32
24	1	February 2022	3.32
25	1	February 2022	3.3
26	1	February 2022	3.25
27	1	February 2022	3.25
28	1	February 2022	3.2
29	1	February 2022	3.2
30	1	February 2022	3.15
31	1	February 2022	3.12
32	1	February 2022	3.11
33	1	February 2022	3.1
34	1	February 2022	3.1
35	1	February 2022	3.09
36	1	February 2022	3.06
37	1	February 2022	3.03
38	1	February 2022	3.02
39	1	February 2022	3
40	1	February 2022	3
41	1	February 2022	2.95
42	1	February 2022	2.94
43	1	February 2022	2.91
44	1	February 2022	2.91
45	1	February 2022	2.9
46	1	February 2022	2.9
47	1	February 2022	2.85
48	1	February 2022	2.8
49	1	February 2022	2.8
50	1	February 2022	2.75
51	1	February 2022	2.73
52	1	February 2022	2.71
53	1	February 2022	2.7
54	1	February 2022	2.65
55	1	February 2022	2.65
56	1	February 2022	2.62
57	1	February 2022	2.62
58	1	February 2022	2.6
59	1	February 2022	2.6
60	1	February 2022	2.6
61	1	February 2022	2.6
62	1	February 2022	2.6
63	1	February 2022	2.6
64	1	February 2022	2.55
65	1	February 2022	2.5
66	1	February 2022	2.5
67	1	February 2022	2.49
68	1	February 2022	2.46
69	1	February 2022	2.45
70	1	February 2022	2.43
71	1	February 2022	2.42
72	1	February 2022	2.42
73	1	February 2022	2.42
74	1	February 2022	2.42
75	1	February 2022	2.4
76	1	February 2022	2.4
77	1	February 2022	2.38
78	1	February 2022	2.37
79	1	February 2022	2.35
80	1	February 2022	2.32
81	1	February 2022	2.3
82	1	February 2022	2.3
83	1	February 2022	2.29
84	1	February 2022	2.27
85	1	February 2022	2.25
86	1	February 2022	2.25
87	1	February 2022	2.23
88	1	February 2022	2.23
89	1	February 2022	2.22
90	1	February 2022	2.2
91	1	February 2022	2.19
92	1	February 2022	2.18
93	1	February 2022	2.15
94	1	February 2022	2.12
95	1	February 2022	2.12
96	1	February 2022	2.12
97	1	February 2022	2.12
98	1	February 2022	2.1
99	1	February 2022	2.06
100	1	February 2022	2.05
101	1	February 2022	2.03
102	1	February 2022	2.02
103	1	February 2022	2.02
104	1	February 2022	2.02
105	1	February 2022	2
106	1	February 2022	2
107	1	February 2022	2
108	1	February 2022	1.95
109	1	February 2022	1.95
110	1	February 2022	1.95
111	1	February 2022	1.94
112	1	February 2022	1.92
113	1	February 2022	1.92
114	1	February 2022	1.92
115	1	February 2022	1.92
116	1	February 2022	1.9
117	1	February 2022	1.9
118	1	February 2022	1.9
119	1	February 2022	1.89
120	1	February 2022	1.88
121	1	February 2022	1.85
122	1	February 2022	1.85
123	1	February 2022	1.85
124	1	February 2022	1.84
125	1	February 2022	1.82
126	1	February 2022	1.8
127	1	February 2022	1.75
128	1	February 2022	1.75
129	1	February 2022	1.75
130	1	February 2022	1.7
131	1	February 2022	1.67
132	1	February 2022	1.67
133	1	February 2022	1.67
134	1	February 2022	1.65
135	1	February 2022	1.64
136	1	February 2022	1.62
137	1	February 2022	1.6
138	1	February 2022	1.6
139	1	February 2022	1.6
140	1	February 2022	1.6
141	1	February 2022	1.57
142	1	February 2022	1.56
143	1	February 2022	1.53
144	1	February 2022	1.52
145	1	February 2022	1.52
146	1	February 2022	1.5
147	1	February 2022	1.5
148	1	February 2022	1.48
149	1	February 2022	1.45
150	1	February 2022	1.45
151	1	February 2022	1.42
152	1	February 2022	1.4
153	1	February 2022	1.35
154	1	February 2022	1.35
155	1	February 2022	1.32
156	1	February 2022	1.3
157	1	February 2022	1.27
158	1	February 2022	1.22
159	1	February 2022	1.22
160	1	February 2022	1.22
161	1	February 2022	1.2
162	1	February 2022	1.2
163	1	February 2022	1.2
164	1	February 2022	1.19
165	1	February 2022	1.15
166	1	February 2022	1.15
167	1	February 2022	1.13
168	1	February 2022	1.12
169	1	February 2022	1.12
170	1	February 2022	1.1
171	1	February 2022	1.09
172	1	February 2022	1.03
173	1	February 2022	1.02
174	1	February 2022	1
175	1	February 2022	0.98
176	1	February 2022	0.95
177	1	February 2022	0.94
178	1	February 2022	0.94
179	1	February 2022	0.89
180	1	February 2022	0.8
181	1	February 2022	0.7
182	1	February 2022	0.65
183	1	February 2022	0.64
184	1	February 2022	0.52
185	1	February 2022	0.4
186	1	February 2022	0.2
1	2	April 2022	4.21617
2	2	April 2022	4.02453
3	2	April 2022	3.83289
4	2	April 2022	3.67957
5	2	April 2022	3.67957
6	2	April 2022	3.41127
7	2	April 2022	3.31545
8	2	April 2022	3.25795
9	2	April 2022	3.25795
10	2	April 2022	3.08547
11	2	April 2022	3.06631
12	2	April 2022	3.06631
13	2	April 2022	3.02798
14	2	April 2022	2.91299
15	2	April 2022	2.91299
16	2	April 2022	2.87466
17	2	April 2022	2.87466
18	2	April 2022	2.75968
19	2	April 2022	2.74051
20	2	April 2022	2.72135
21	2	April 2022	2.68302
22	2	April 2022	2.68302
23	2	April 2022	2.68302
24	2	April 2022	2.60636
25	2	April 2022	2.5872
26	2	April 2022	2.5297
27	2	April 2022	2.5297
28	2	April 2022	2.5297
29	2	April 2022	2.51054
30	2	April 2022	2.49138
31	2	April 2022	2.49138
32	2	April 2022	2.49138
33	2	April 2022	2.49138
34	2	April 2022	2.49138
35	2	April 2022	2.49138
36	2	April 2022	2.49138
37	2	April 2022	2.49138
38	2	April 2022	2.49138
39	2	April 2022	2.39555
40	2	April 2022	2.35722
41	2	April 2022	2.35722
42	2	April 2022	2.33806
43	2	April 2022	2.33806
44	2	April 2022	2.29973
45	2	April 2022	2.29973
46	2	April 2022	2.29973
47	2	April 2022	2.29973
48	2	April 2022	2.28057
49	2	April 2022	2.28057
50	2	April 2022	2.28057
51	2	April 2022	2.22307
52	2	April 2022	2.16558
53	2	April 2022	2.10809
54	2	April 2022	2.10809
55	2	April 2022	2.10809
56	2	April 2022	2.10809
57	2	April 2022	2.10809
58	2	April 2022	2.10809
59	2	April 2022	2.10809
60	2	April 2022	2.10809
61	2	April 2022	2.06976
62	2	April 2022	2.03143
63	2	April 2022	2.01227
64	2	April 2022	1.97394
65	2	April 2022	1.97394
66	2	April 2022	1.97394
67	2	April 2022	1.97394
68	2	April 2022	1.95477
69	2	April 2022	1.91644
70	2	April 2022	1.91644
71	2	April 2022	1.91644
72	2	April 2022	1.89728
73	2	April 2022	1.89728
74	2	April 2022	1.87811
75	2	April 2022	1.82062
76	2	April 2022	1.82062
77	2	April 2022	1.76313
78	2	April 2022	1.76313
79	2	April 2022	1.76313
80	2	April 2022	1.76313
81	2	April 2022	1.74396
82	2	April 2022	1.7248
83	2	April 2022	1.7248
84	2	April 2022	1.7248
85	2	April 2022	1.7248
86	2	April 2022	1.7248
87	2	April 2022	1.7248
88	2	April 2022	1.7248
89	2	April 2022	1.7248
90	2	April 2022	1.7248
91	2	April 2022	1.7248
92	2	April 2022	1.7248
93	2	April 2022	1.64814
94	2	April 2022	1.64814
95	2	April 2022	1.62898
96	2	April 2022	2.01227
97	2	April 2022	1.97394
98	2	April 2022	1.95477
99	2	April 2022	1.83979
100	2	April 2022	1.82062
101	2	April 2022	1.7248
102	2	April 2022	1.60981
103	2	April 2022	1.59065
104	2	April 2022	1.57148
105	2	April 2022	1.57148
106	2	April 2022	1.57148
107	2	April 2022	1.57148
108	2	April 2022	1.55232
109	2	April 2022	1.53315
110	2	April 2022	1.53315
111	2	April 2022	1.53315
112	2	April 2022	1.53315
113	2	April 2022	1.53315
114	2	April 2022	1.53315
115	2	April 2022	1.53315
116	2	April 2022	1.53315
117	2	April 2022	1.53315
118	2	April 2022	1.51399
119	2	April 2022	1.51399
120	2	April 2022	1.49483
121	2	April 2022	1.4565
122	2	April 2022	1.4565
123	2	April 2022	1.43733
124	2	April 2022	1.43733
125	2	April 2022	1.399
126	2	April 2022	1.399
127	2	April 2022	1.37984
128	2	April 2022	1.37984
129	2	April 2022	1.37984
130	2	April 2022	1.36067
131	2	April 2022	1.36067
132	2	April 2022	1.34151
133	2	April 2022	1.34151
134	2	April 2022	1.34151
135	2	April 2022	1.34151
136	2	April 2022	1.34151
137	2	April 2022	1.34151
138	2	April 2022	1.34151
139	2	April 2022	1.34151
140	2	April 2022	1.34151
141	2	April 2022	1.34151
142	2	April 2022	1.32235
143	2	April 2022	1.32235
144	2	April 2022	1.30318
145	2	April 2022	1.30318
146	2	April 2022	1.26485
147	2	April 2022	1.26485
148	2	April 2022	1.24569
149	2	April 2022	1.22652
150	2	April 2022	1.20736
151	2	April 2022	1.20736
152	2	April 2022	1.18819
153	2	April 2022	1.18819
154	2	April 2022	1.14987
155	2	April 2022	1.14987
156	2	April 2022	1.14987
157	2	April 2022	1.14987
158	2	April 2022	1.14987
159	2	April 2022	1.14987
160	2	April 2022	1.14987
161	2	April 2022	1.14987
162	2	April 2022	1.14987
163	2	April 2022	1.14987
164	2	April 2022	1.1307
165	2	April 2022	1.1307
166	2	April 2022	1.1307
167	2	April 2022	1.09237
168	2	April 2022	1.07321
169	2	April 2022	1.07321
170	2	April 2022	1.07321
171	2	April 2022	1.01571
172	2	April 2022	0.99655
173	2	April 2022	0.99655
174	2	April 2022	0.99655
175	2	April 2022	0.99655
176	2	April 2022	0.977386
177	2	April 2022	0.977386
178	2	April 2022	0.958222
179	2	April 2022	0.958222
180	2	April 2022	0.958222
181	2	April 2022	0.958222
182	2	April 2022	0.958222
183	2	April 2022	0.958222
184	2	April 2022	0.939057
185	2	April 2022	0.939057
186	2	April 2022	0.881564
187	2	April 2022	0.881564
188	2	April 2022	0.881564
189	2	April 2022	0.862399
190	2	April 2022	0.824071
191	2	April 2022	0.824071
192	2	April 2022	0.804906
193	2	April 2022	0.804906
194	2	April 2022	0.804906
195	2	April 2022	0.804906
196	2	April 2022	0.766577
197	2	April 2022	0.766577
198	2	April 2022	0.766577
199	2	April 2022	0.766577
200	2	April 2022	0.766577
201	2	April 2022	0.766577
202	2	April 2022	0.747413
203	2	April 2022	0.68992
204	2	April 2022	0.68992
205	2	April 2022	0.68992
206	2	April 2022	0.670755
207	2	April 2022	0.670755
208	2	April 2022	0.632426
209	2	April 2022	0.613262
210	2	April 2022	0.613262
211	2	April 2022	0.574933
212	2	April 2022	0.574933
213	2	April 2022	0.574933
214	2	April 2022	0.498275
215	2	April 2022	0.498275
216	2	April 2022	0.479111
217	2	April 2022	0.421617
218	2	April 2022	0.402453
219	2	April 2022	0.383289
220	2	April 2022	0.383289
221	2	April 2022	0.191644
222	2	April 2022	0.191644
223	2	April 2022	0
224	2	April 2022	0
225	2	April 2022	0
226	2	April 2022	0
1	3	May 2022	3.3
2	3	May 2022	3.2
3	3	May 2022	3.16
4	3	May 2022	3.04
5	3	May 2022	3.04
6	3	May 2022	3.02
7	3	May 2022	3.01
8	3	May 2022	3
9	3	May 2022	2.88
10	3	May 2022	2.88
11	3	May 2022	2.87
12	3	May 2022	2.84
13	3	May 2022	2.83
14	3	May 2022	2.81
15	3	May 2022	2.77
16	3	May 2022	2.71
17	3	May 2022	2.67
18	3	May 2022	2.62
19	3	May 2022	2.62
20	3	May 2022	2.61
21	3	May 2022	2.61
22	3	May 2022	2.6
23	3	May 2022	2.59
24	3	May 2022	2.5
25	3	May 2022	2.46
26	3	May 2022	2.46
27	3	May 2022	2.45
28	3	May 2022	2.42
29	3	May 2022	2.34
30	3	May 2022	2.32
31	3	May 2022	2.3
32	3	May 2022	2.29
33	3	May 2022	2.27
34	3	May 2022	2.27
35	3	May 2022	2.26
36	3	May 2022	2.25
37	3	May 2022	2.24
38	3	May 2022	2.23
39	3	May 2022	2.16
40	3	May 2022	2.14
41	3	May 2022	2.11
42	3	May 2022	2.1
43	3	May 2022	2.1
44	3	May 2022	2.1
45	3	May 2022	2.06
46	3	May 2022	2.06
47	3	May 2022	2.03
48	3	May 2022	2.01
49	3	May 2022	2.01
50	3	May 2022	2.01
51	3	May 2022	2
52	3	May 2022	1.99
53	3	May 2022	1.96
54	3	May 2022	1.95
55	3	May 2022	1.95
56	3	May 2022	1.94
57	3	May 2022	1.93
58	3	May 2022	1.91
59	3	May 2022	1.88
60	3	May 2022	1.86275
61	3	May 2022	1.84
62	3	May 2022	1.82
63	3	May 2022	1.81
64	3	May 2022	1.79
65	3	May 2022	1.78
66	3	May 2022	1.78
67	3	May 2022	1.76471
68	3	May 2022	1.75
69	3	May 2022	1.75
70	3	May 2022	1.74
71	3	May 2022	1.74
72	3	May 2022	1.73
73	3	May 2022	1.72
74	3	May 2022	1.67
75	3	May 2022	1.66
76	3	May 2022	1.66
77	3	May 2022	1.66
78	3	May 2022	1.64
79	3	May 2022	1.63
80	3	May 2022	1.61
81	3	May 2022	1.6
82	3	May 2022	1.6
83	3	May 2022	1.6
84	3	May 2022	1.59
85	3	May 2022	1.59
86	3	May 2022	1.59
87	3	May 2022	1.54
88	3	May 2022	1.53
89	3	May 2022	1.5
90	3	May 2022	1.49
91	3	May 2022	1.46
92	3	May 2022	1.44
93	3	May 2022	1.44
94	3	May 2022	1.44
95	3	May 2022	1.42
96	3	May 2022	1.4
97	3	May 2022	1.3
98	3	May 2022	1.3
99	3	May 2022	1.29
100	3	May 2022	1.2
101	3	May 2022	1.17
102	3	May 2022	1.12
103	3	May 2022	1.1
104	3	May 2022	1.09804
105	3	May 2022	1.06
106	3	May 2022	1
107	3	May 2022	0.66
108	3	May 2022	0.2
109	3	May 2022	1.69
110	3	May 2022	1.53
111	3	May 2022	1.5
112	3	May 2022	1.5
113	3	May 2022	1.48
114	3	May 2022	1.4
115	3	May 2022	1.38
116	3	May 2022	1.37
117	3	May 2022	1.33
118	3	May 2022	1.33
119	3	May 2022	1.3
120	3	May 2022	1.29
121	3	May 2022	1.29
122	3	May 2022	1.28
123	3	May 2022	1.27
124	3	May 2022	1.27
125	3	May 2022	1.26
126	3	May 2022	1.25
127	3	May 2022	1.25
128	3	May 2022	1.25
129	3	May 2022	1.22
130	3	May 2022	1.21
131	3	May 2022	1.2
132	3	May 2022	1.2
133	3	May 2022	1.2
134	3	May 2022	1.19
135	3	May 2022	1.19
136	3	May 2022	1.19
137	3	May 2022	1.15
138	3	May 2022	1.14
139	3	May 2022	1.11
140	3	May 2022	1.1
141	3	May 2022	1.1
142	3	May 2022	1.1
143	3	May 2022	1.1
144	3	May 2022	1.1
145	3	May 2022	1.08
146	3	May 2022	1.08
147	3	May 2022	1.07
148	3	May 2022	1.07
149	3	May 2022	1.06
150	3	May 2022	1.05
151	3	May 2022	1.04
152	3	May 2022	1.02
153	3	May 2022	1.02
154	3	May 2022	1.01
155	3	May 2022	1
156	3	May 2022	0.99
157	3	May 2022	0.98
158	3	May 2022	0.98
159	3	May 2022	0.97
160	3	May 2022	0.96
161	3	May 2022	0.94
162	3	May 2022	0.94
163	3	May 2022	0.93
164	3	May 2022	0.92
165	3	May 2022	0.89
166	3	May 2022	0.89
167	3	May 2022	0.89
168	3	May 2022	0.87
169	3	May 2022	0.86
170	3	May 2022	0.86
171	3	May 2022	0.86
172	3	May 2022	0.86
173	3	May 2022	0.86
174	3	May 2022	0.84
175	3	May 2022	0.83
176	3	May 2022	0.81
177	3	May 2022	0.79
178	3	May 2022	0.79
179	3	May 2022	0.76
180	3	May 2022	0.76
181	3	May 2022	0.75
182	3	May 2022	0.74
183	3	May 2022	0.74
184	3	May 2022	0.73
185	3	May 2022	0.72
186	3	May 2022	0.7
187	3	May 2022	0.7
188	3	May 2022	0.7
189	3	May 2022	0.69
190	3	May 2022	0.69
191	3	May 2022	0.67
192	3	May 2022	0.66
193	3	May 2022	0.66
194	3	May 2022	0.65
195	3	May 2022	0.64
196	3	May 2022	0.63
197	3	May 2022	0.6
198	3	May 2022	0.59
199	3	May 2022	0.58
200	3	May 2022	0.57
201	3	May 2022	0.56
202	3	May 2022	0.56
203	3	May 2022	0.53
204	3	May 2022	0.52
205	3	May 2022	0.51
206	3	May 2022	0.47
207	3	May 2022	0.45
208	3	May 2022	0.44
209	3	May 2022	0.43
210	3	May 2022	0.42
211	3	May 2022	0.36
212	3	May 2022	0.3
213	3	May 2022	0.25
214	3	May 2022	0.25
215	3	May 2022	0.24
216	3	May 2022	0.2
217	3	May 2022	0.2
218	3	May 2022	0.1
219	3	May 2022	0.1
220	3	May 2022	0.05
221	3	May 2022	0.05
222	3	May 2022	0
223	3	May 2022	0
224	3	May 2022	0
225	3	May 2022	0
1	4	June 2022	0.37
2	4	June 2022	0.1
3	4	June 2022	0
4	4	June 2022	0
5	4	June 2022	0.4
6	4	June 2022	0
7	4	June 2022	0.25
8	4	June 2022	0.37
9	4	June 2022	0.3
10	4	June 2022	0
11	4	June 2022	0
12	4	June 2022	0.2
13	4	June 2022	0
14	4	June 2022	0.38
15	4	June 2022	0
16	4	June 2022	0.26
17	4	June 2022	0
18	4	June 2022	0.35
19	4	June 2022	0.95
20	4	June 2022	0.68
21	4	June 2022	1.28
22	4	June 2022	0.96
23	4	June 2022	0.51
24	4	June 2022	1.06
25	4	June 2022	0.45
26	4	June 2022	0.79
27	4	June 2022	0.72
28	4	June 2022	0.44
29	4	June 2022	0.75
30	4	June 2022	0.72
31	4	June 2022	0.56
32	4	June 2022	1.21
33	4	June 2022	1.2
34	4	June 2022	0.8
35	4	June 2022	0.61
36	4	June 2022	1.7
37	4	June 2022	1.92
38	4	June 2022	0.95
39	4	June 2022	0.8
40	4	June 2022	0.89
41	4	June 2022	0.69
42	4	June 2022	1.24
43	4	June 2022	1.67
44	4	June 2022	1.1
45	4	June 2022	1.37
46	4	June 2022	0.98
47	4	June 2022	0.82
48	4	June 2022	0.73
49	4	June 2022	0.85
50	4	June 2022	1.19
51	4	June 2022	0.76
52	4	June 2022	2.43
53	4	June 2022	1.03
54	4	June 2022	0.5
55	4	June 2022	0.8
56	4	June 2022	1
57	4	June 2022	0.71
58	4	June 2022	0.8
59	4	June 2022	1.3
60	4	June 2022	2
61	4	June 2022	2.15
62	4	June 2022	1.5
63	4	June 2022	2.25
64	4	June 2022	2.45
65	4	June 2022	2.34
66	4	June 2022	0.75
67	4	June 2022	1.49
68	4	June 2022	1.64
69	4	June 2022	1.89
70	4	June 2022	0
71	4	June 2022	1.87
72	4	June 2022	1.2
73	4	June 2022	1.31
74	4	June 2022	2.75
75	4	June 2022	2.05
76	4	June 2022	2.53
77	4	June 2022	1.19
78	4	June 2022	0
79	4	June 2022	2.91
80	4	June 2022	1.89
81	4	June 2022	1.69
82	4	June 2022	3.05
83	4	June 2022	1.19
84	4	June 2022	0.9
85	4	June 2022	0.73
86	4	June 2022	0.81
87	4	June 2022	0.43
88	4	June 2022	0.86
89	4	June 2022	1.22
90	4	June 2022	1.36
91	4	June 2022	1.1
92	4	June 2022	1.89
93	4	June 2022	0.83
94	4	June 2022	0.66
95	4	June 2022	0.68
96	4	June 2022	1.74
97	4	June 2022	1.56
98	4	June 2022	1.13
99	4	June 2022	2.09
100	4	June 2022	1.6
101	4	June 2022	0.77
102	4	June 2022	1.38
103	4	June 2022	0.56
104	4	June 2022	0.8
105	4	June 2022	0.96
106	4	June 2022	0.6
107	4	June 2022	1.15
108	4	June 2022	0.79
109	4	June 2022	1.38
110	4	June 2022	0.1
111	4	June 2022	0.7
112	4	June 2022	1.39
113	4	June 2022	0.71
114	4	June 2022	1.68
115	4	June 2022	1.33
116	4	June 2022	1.15
117	4	June 2022	1.57
118	4	June 2022	1.31
119	4	June 2022	1.71
120	4	June 2022	2.34
121	4	June 2022	0.79
122	4	June 2022	1.54
123	4	June 2022	1.76
124	4	June 2022	0.9
125	4	June 2022	1.38
126	4	June 2022	1.52
127	4	June 2022	1.43
128	4	June 2022	0.98
129	4	June 2022	1.55
130	4	June 2022	1.11
131	4	June 2022	0.66
132	4	June 2022	0.79
133	4	June 2022	1.45
134	4	June 2022	1.51
135	4	June 2022	1.35
136	4	June 2022	0.57
137	4	June 2022	1.49
138	4	June 2022	0.43
139	4	June 2022	1.28
140	4	June 2022	1.4
141	4	June 2022	0.86
142	4	June 2022	2.09
143	4	June 2022	0.78
144	4	June 2022	2.16
145	4	June 2022	0.71
146	4	June 2022	1
147	4	June 2022	1.29
148	4	June 2022	0.66
149	4	June 2022	0.94
150	4	June 2022	0.85
151	4	June 2022	0.83
152	4	June 2022	0.8
153	4	June 2022	2.55
154	4	June 2022	2.16
155	4	June 2022	2.96
156	4	June 2022	3.75
157	4	June 2022	3.57
158	4	June 2022	1.96
159	4	June 2022	1.03
160	4	June 2022	0.2
161	4	June 2022	1.51
162	4	June 2022	2.72
163	4	June 2022	2.36
164	4	June 2022	0.96
165	4	June 2022	1.33
166	4	June 2022	2.58
167	4	June 2022	1.52
168	4	June 2022	1.5
169	4	June 2022	1.9
170	4	June 2022	1.77
171	4	June 2022	2.11
172	4	June 2022	1.13
173	4	June 2022	1.48
174	4	June 2022	2.49
175	4	June 2022	1.04
176	4	June 2022	2.26
177	4	June 2022	0.33
178	4	June 2022	1.83
179	4	June 2022	1.8
180	4	June 2022	1.63
181	4	June 2022	2.23
182	4	June 2022	2.48
183	4	June 2022	2.3
184	4	June 2022	0.75
185	4	June 2022	1.43
186	4	June 2022	1.28
187	4	June 2022	1.46
188	4	June 2022	1.8
189	4	June 2022	1.8
190	4	June 2022	1.43
191	4	June 2022	1.7
192	4	June 2022	2.05
193	4	June 2022	1.35
194	4	June 2022	2.3
195	4	June 2022	1.64
196	4	June 2022	2.3
197	4	June 2022	1.5
198	4	June 2022	0.42
199	4	June 2022	0.77
200	4	June 2022	1.07
201	4	June 2022	1.66
202	4	June 2022	1.01
203	4	June 2022	1
204	4	June 2022	0.63
205	4	June 2022	0.77
206	4	June 2022	1.09
207	4	June 2022	1
208	4	June 2022	1.17
209	4	June 2022	0.9
210	4	June 2022	0.8
211	4	June 2022	1.45
212	4	June 2022	0.74
213	4	June 2022	0.56
214	4	June 2022	0.94
215	4	June 2022	0.56
216	4	June 2022	0.6
217	4	June 2022	1.34
218	4	June 2022	0.6
219	4	June 2022	1.11
220	4	June 2022	0.66
221	4	June 2022	0.61
222	4	June 2022	2.33
1	5	July 2022	2.74
2	5	July 2022	2.7
3	5	July 2022	3.3
4	5	July 2022	0.61
5	5	July 2022	0.73
6	5	July 2022	0
7	5	July 2022	1.46
8	5	July 2022	0
9	5	July 2022	0.59
10	5	July 2022	1.06
11	5	July 2022	0.88
12	5	July 2022	1.26
13	5	July 2022	0.82
14	5	July 2022	2.02
15	5	July 2022	1.25
16	5	July 2022	1.44
17	5	July 2022	1.1
18	5	July 2022	1.54
19	5	July 2022	0.59
20	5	July 2022	1.59
21	5	July 2022	1.07
22	5	July 2022	1.63
23	5	July 2022	1.29
24	5	July 2022	1.11
25	5	July 2022	0.83
26	5	July 2022	2.36
27	5	July 2022	0.77
28	5	July 2022	2.36
29	5	July 2022	2.28
30	5	July 2022	1.34
31	5	July 2022	1.35
32	5	July 2022	2.27
33	5	July 2022	0.76
34	5	July 2022	0.82
35	5	July 2022	0.93
36	5	July 2022	1.36
37	5	July 2022	1.53
38	5	July 2022	1.22
39	5	July 2022	1.68
40	5	July 2022	1.36
41	5	July 2022	1.15
42	5	July 2022	0.81
43	5	July 2022	1.42
44	5	July 2022	0.55
45	5	July 2022	1.05
46	5	July 2022	0.95
47	5	July 2022	1.38
48	5	July 2022	1.2
49	5	July 2022	0.92
50	5	July 2022	1.21
51	5	July 2022	1.73
52	5	July 2022	1.41
53	5	July 2022	1.06
54	5	July 2022	1.44
55	5	July 2022	1.34
56	5	July 2022	1.35
57	5	July 2022	1.09
58	5	July 2022	1.33
59	5	July 2022	1.51
60	5	July 2022	1.32
61	5	July 2022	1.63
62	5	July 2022	1.03
63	5	July 2022	0.7
64	5	July 2022	1.24
65	5	July 2022	1.26
66	5	July 2022	1.53
67	5	July 2022	0.912
68	5	July 2022	0.59
69	5	July 2022	2.73
70	5	July 2022	1.57
71	5	July 2022	2.29
72	5	July 2022	1.17
73	5	July 2022	3.09
74	5	July 2022	2.15
75	5	July 2022	1.14
76	5	July 2022	2.2
77	5	July 2022	0.56
78	5	July 2022	0.1
79	5	July 2022	1.35
80	5	July 2022	1.09
81	5	July 2022	1.74
82	5	July 2022	1.07
83	5	July 2022	1.54
84	5	July 2022	1.43
85	5	July 2022	2.24
86	5	July 2022	1.04
87	5	July 2022	1.29
88	5	July 2022	1
89	5	July 2022	1.16
90	5	July 2022	0.9
91	5	July 2022	0.99
92	5	July 2022	1.51
93	5	July 2022	0.67
94	5	July 2022	0.94
95	5	July 2022	0.39
96	5	July 2022	0.93
97	5	July 2022	0.93
98	5	July 2022	0.82
99	5	July 2022	2
100	5	July 2022	0.91
101	5	July 2022	0.82
102	5	July 2022	1.97
103	5	July 2022	0.1
104	5	July 2022	0.85
105	5	July 2022	0.84
106	5	July 2022	2.07
107	5	July 2022	0.83
108	5	July 2022	0.83
109	5	July 2022	1.35
110	5	July 2022	1
111	5	July 2022	1.62
112	5	July 2022	1.54
113	5	July 2022	1.12
114	5	July 2022	0.8
115	5	July 2022	1
116	5	July 2022	0.78
117	5	July 2022	1.19
118	5	July 2022	0.76
119	5	July 2022	0.86
120	5	July 2022	0.75
121	5	July 2022	1.48
122	5	July 2022	0.73
123	5	July 2022	0.72
124	5	July 2022	0.71
125	5	July 2022	0.71
126	5	July 2022	0.71
127	5	July 2022	0.7
128	5	July 2022	1.49
129	5	July 2022	0.7
130	5	July 2022	0.69
131	5	July 2022	0.68
132	5	July 2022	0.67
133	5	July 2022	1.3
134	5	July 2022	0.67
135	5	July 2022	0.67
136	5	July 2022	1.18
137	5	July 2022	0.66
138	5	July 2022	1.73
139	5	July 2022	0.65
140	5	July 2022	0.63
141	5	July 2022	0.63
142	5	July 2022	0.66
143	5	July 2022	0.61
144	5	July 2022	0.61
145	5	July 2022	0.6
146	5	July 2022	0.6
147	5	July 2022	0.6
148	5	July 2022	0.6
149	5	July 2022	0.6
150	5	July 2022	0.6
151	5	July 2022	0.59
152	5	July 2022	1.77
153	5	July 2022	1.19
154	5	July 2022	2
155	5	July 2022	0.59
156	5	July 2022	0.58
157	5	July 2022	0.57
158	5	July 2022	0.56
159	5	July 2022	0.56
160	5	July 2022	0.56
161	5	July 2022	1.19
162	5	July 2022	0.95
163	5	July 2022	0.8
164	5	July 2022	0.55
165	5	July 2022	0.54
166	5	July 2022	0.53
167	5	July 2022	0.53
168	5	July 2022	0.51
169	5	July 2022	0.51
170	5	July 2022	0.5
171	5	July 2022	0.5
172	5	July 2022	0.49
173	5	July 2022	0.49
174	5	July 2022	0.49
175	5	July 2022	0.48
176	5	July 2022	0.45
177	5	July 2022	0.44
178	5	July 2022	0.44
179	5	July 2022	0.4
180	5	July 2022	0.4
181	5	July 2022	0.4
182	5	July 2022	0.67
183	5	July 2022	0.36
184	5	July 2022	0.35
185	5	July 2022	0.34
186	5	July 2022	0.34
187	5	July 2022	0.33
188	5	July 2022	0.31
189	5	July 2022	0.3
190	5	July 2022	0.3
191	5	July 2022	0.25
192	5	July 2022	0.24
193	5	July 2022	0.24
194	5	July 2022	0.22
195	5	July 2022	0.22
196	5	July 2022	0.2
197	5	July 2022	0.1
198	5	July 2022	0.1
199	5	July 2022	0.1
200	5	July 2022	0.1
201	5	July 2022	1.66
202	5	July 2022	1.41
203	5	July 2022	0
204	5	July 2022	0
205	5	July 2022	0.55
206	5	July 2022	1.84
207	5	July 2022	0
208	5	July 2022	0
209	5	July 2022	0
210	5	July 2022	0
211	5	July 2022	0
212	5	July 2022	0
213	5	July 2022	0
214	5	July 2022	0
215	5	July 2022	0
216	5	July 2022	0
217	5	July 2022	0
