# Supplementary material for: FarmDain, a Decision Support System for Dairy Sheep and Goat Production
Source: Animals (Basel). 2023 Apr 27;13(9):1495. doi: 10.3390/ani13091495 (PMC10177470; doi:10.3390/ani13091495)
Supplement: Supplementary file 1 [file animals-13-01495-s001.zip › animals-2236512-supplementary/Datasets/Dataset S2.xlsx]

## Sheet: Sheet1
Ewes	Milk recording	Daily milk yield (L)
1	1	4.67
2	1	2023-04-04
3	1	4.34
4	1	2023-03-04
5	1	2023-02-04
6	1	2023-02-04
7	1	2023-12-04
8	1	2023-03-04
9	1	2023-09-03
10	1	3.87
11	1	2023-08-03
12	1	3.72
13	1	3.71
14	1	3.69
15	1	3.67
16	1	3.64
17	1	2023-06-03
18	1	3.53
19	1	2023-05-03
20	1	2023-05-03
21	1	3.49
22	1	3.45
23	1	3.32
24	1	3.32
25	1	2023-03-03
26	1	3.25
27	1	3.25
28	1	2023-02-03
29	1	2023-02-03
30	1	3.15
31	1	2023-12-03
32	1	2023-11-03
33	1	2023-01-03
34	1	2023-01-03
35	1	2023-09-03
36	1	2023-06-03
37	1	2023-03-03
38	1	2023-02-03
39	1	3
40	1	3
41	1	2.95
42	1	2.94
43	1	2.91
44	1	2.91
45	1	2023-09-02
46	1	2023-09-02
47	1	2.85
48	1	2023-08-02
49	1	2023-08-02
50	1	2.75
51	1	2.73
52	1	2.71
53	1	2023-07-02
54	1	2.65
55	1	2.65
56	1	2.62
57	1	2.62
58	1	2023-06-02
59	1	2023-06-02
60	1	2023-06-02
61	1	2023-06-02
62	1	2023-06-02
63	1	2023-06-02
64	1	2.55
65	1	2023-05-02
66	1	2023-05-02
67	1	2.49
68	1	2.46
69	1	2.45
70	1	2.43
71	1	2.42
72	1	2.42
73	1	2.42
74	1	2.42
75	1	2023-04-02
76	1	2023-04-02
77	1	2.38
78	1	2.37
79	1	2.35
80	1	2.32
81	1	2023-03-02
82	1	2023-03-02
83	1	2.29
84	1	2.27
85	1	2.25
86	1	2.25
87	1	2.23
88	1	2.23
89	1	2.22
90	1	2023-02-02
91	1	2.19
92	1	2.18
93	1	2.15
94	1	2023-12-02
95	1	2023-12-02
96	1	2023-12-02
97	1	2023-12-02
98	1	2023-01-02
99	1	2023-06-02
100	1	2023-05-02
101	1	2023-03-02
102	1	2023-02-02
103	1	2023-02-02
104	1	2023-02-02
105	1	2
106	1	2
107	1	2
108	1	1.95
109	1	1.95
110	1	1.95
111	1	1.94
112	1	1.92
113	1	1.92
114	1	1.92
115	1	1.92
116	1	2023-09-01
117	1	2023-09-01
118	1	2023-09-01
119	1	1.89
120	1	1.88
121	1	1.85
122	1	1.85
123	1	1.85
124	1	1.84
125	1	1.82
126	1	2023-08-01
127	1	1.75
128	1	1.75
129	1	1.75
130	1	2023-07-01
131	1	1.67
132	1	1.67
133	1	1.67
134	1	1.65
135	1	1.64
136	1	1.62
137	1	2023-06-01
138	1	2023-06-01
139	1	2023-06-01
140	1	2023-06-01
141	1	1.57
142	1	1.56
143	1	1.53
144	1	1.52
145	1	1.52
146	1	2023-05-01
147	1	2023-05-01
148	1	1.48
149	1	1.45
150	1	1.45
151	1	1.42
152	1	2023-04-01
153	1	1.35
154	1	1.35
155	1	1.32
156	1	2023-03-01
157	1	1.27
158	1	1.22
159	1	1.22
160	1	1.22
161	1	2023-02-01
162	1	2023-02-01
163	1	2023-02-01
164	1	1.19
165	1	1.15
166	1	1.15
167	1	1.13
168	1	2023-12-01
169	1	2023-12-01
170	1	2023-01-01
171	1	2023-09-01
172	1	2023-03-01
173	1	2023-02-01
174	1	1
175	1	0.98
176	1	0.95
177	1	0.94
178	1	0.94
179	1	0.89
180	1	0.8
181	1	0.7
182	1	0.65
183	1	0.64
184	1	0.52
185	1	0.4
186	1	0.2
1	2	4.22
2	2	2023-02-04
3	2	3.83
4	2	3.68
5	2	3.68
6	2	3.41
7	2	3.32
8	2	3.26
9	2	3.26
10	2	2023-09-03
11	2	2023-07-03
12	2	2023-07-03
13	2	2023-03-03
14	2	2.91
15	2	2.91
16	2	2.87
17	2	2.87
18	2	2.76
19	2	2.74
20	2	2.72
21	2	2.68
22	2	2.68
23	2	2.68
24	2	2.61
25	2	2.59
26	2	2.53
27	2	2.53
28	2	2.53
29	2	2.51
30	2	2.49
31	2	2.49
32	2	2.49
33	2	2.49
34	2	2.49
35	2	2.49
36	2	2.49
37	2	2.49
38	2	2.49
39	2	2.40
40	2	2.36
41	2	2.36
42	2	2.34
43	2	2.34
44	2	2.30
45	2	2.30
46	2	2.30
47	2	2.30
48	2	2.28
49	2	2.28
50	2	2.28
51	2	2.22
52	2	2.17
53	2	2023-11-02
54	2	2023-11-02
55	2	2023-11-02
56	2	2023-11-02
57	2	2023-11-02
58	2	2023-11-02
59	2	2023-11-02
60	2	2023-11-02
61	2	2023-07-02
62	2	2023-03-02
63	2	2023-01-02
64	2	1.97
65	2	1.97
66	2	1.97
67	2	1.97
68	2	1.95
69	2	1.92
70	2	1.92
71	2	1.92
72	2	1.90
73	2	1.90
74	2	1.88
75	2	1.82
76	2	1.82
77	2	1.76
78	2	1.76
79	2	1.76
80	2	1.76
81	2	1.74
82	2	1.72
83	2	1.72
84	2	1.72
85	2	1.72
86	2	1.72
87	2	1.72
88	2	1.72
89	2	1.72
90	2	1.72
91	2	1.72
92	2	1.72
93	2	1.65
94	2	1.65
95	2	1.63
96	2	2023-01-02
97	2	1.97
98	2	1.95
99	2	1.84
100	2	1.82
101	2	1.72
102	2	1.61
103	2	1.59
104	2	1.57
105	2	1.57
106	2	1.57
107	2	1.57
108	2	1.55
109	2	1.53
110	2	1.53
111	2	1.53
112	2	1.53
113	2	1.53
114	2	1.53
115	2	1.53
116	2	1.53
117	2	1.53
118	2	1.51
119	2	1.51
120	2	1.49
121	2	1.46
122	2	1.46
123	2	1.44
124	2	1.44
125	2	1.40
126	2	1.40
127	2	1.38
128	2	1.38
129	2	1.38
130	2	1.36
131	2	1.36
132	2	1.34
133	2	1.34
134	2	1.34
135	2	1.34
136	2	1.34
137	2	1.34
138	2	1.34
139	2	1.34
140	2	1.34
141	2	1.34
142	2	1.32
143	2	1.32
144	2	1.30
145	2	1.30
146	2	1.26
147	2	1.26
148	2	1.25
149	2	1.23
150	2	1.21
151	2	1.21
152	2	1.19
153	2	1.19
154	2	1.15
155	2	1.15
156	2	1.15
157	2	1.15
158	2	1.15
159	2	1.15
160	2	1.15
161	2	1.15
162	2	1.15
163	2	1.15
164	2	1.13
165	2	1.13
166	2	1.13
167	2	2023-09-01
168	2	2023-07-01
169	2	2023-07-01
170	2	2023-07-01
171	2	2023-02-01
172	2	1.00
173	2	1.00
174	2	1.00
175	2	1.00
176	2	0.98
177	2	0.98
178	2	0.96
179	2	0.96
180	2	0.96
181	2	0.96
182	2	0.96
183	2	0.96
184	2	0.94
185	2	0.94
186	2	0.88
187	2	0.88
188	2	0.88
189	2	0.86
190	2	0.82
191	2	0.82
192	2	0.80
193	2	0.80
194	2	0.80
195	2	0.80
196	2	0.77
197	2	0.77
198	2	0.77
199	2	0.77
200	2	0.77
201	2	0.77
202	2	0.75
203	2	0.69
204	2	0.69
205	2	0.69
206	2	0.67
207	2	0.67
208	2	0.63
209	2	0.61
210	2	0.61
211	2	0.57
212	2	0.57
213	2	0.57
214	2	0.50
215	2	0.50
216	2	0.48
217	2	0.42
218	2	0.40
219	2	0.38
220	2	0.38
221	2	0.19
222	2	0.19
223	2	0.00
224	2	0.00
225	2	0.00
226	2	0.00
1	3	2023-03-03
2	3	2023-02-03
3	3	3.16
4	3	2023-04-03
5	3	2023-04-03
6	3	2023-02-03
7	3	2023-01-03
8	3	3
9	3	2.88
10	3	2.88
11	3	2.87
12	3	2.84
13	3	2.83
14	3	2.81
15	3	2.77
16	3	2.71
17	3	2.67
18	3	2.62
19	3	2.62
20	3	2.61
21	3	2.61
22	3	2023-06-02
23	3	2.59
24	3	2023-05-02
25	3	2.46
26	3	2.46
27	3	2.45
28	3	2.42
29	3	2.34
30	3	2.32
31	3	2023-03-02
32	3	2.29
33	3	2.27
34	3	2.27
35	3	2.26
36	3	2.25
37	3	2.24
38	3	2.23
39	3	2.16
40	3	2.14
41	3	2023-11-02
42	3	2023-01-02
43	3	2023-01-02
44	3	2023-01-02
45	3	2023-06-02
46	3	2023-06-02
47	3	2023-03-02
48	3	2023-01-02
49	3	2023-01-02
50	3	2023-01-02
51	3	2
52	3	1.99
53	3	1.96
54	3	1.95
55	3	1.95
56	3	1.94
57	3	1.93
58	3	1.91
59	3	1.88
60	3	1.86
61	3	1.84
62	3	1.82
63	3	1.81
64	3	1.79
65	3	1.78
66	3	1.78
67	3	1.76
68	3	1.75
69	3	1.75
70	3	1.74
71	3	1.74
72	3	1.73
73	3	1.72
74	3	1.67
75	3	1.66
76	3	1.66
77	3	1.66
78	3	1.64
79	3	1.63
80	3	1.61
81	3	2023-06-01
82	3	2023-06-01
83	3	2023-06-01
84	3	1.59
85	3	1.59
86	3	1.59
87	3	1.54
88	3	1.53
89	3	2023-05-01
90	3	1.49
91	3	1.46
92	3	1.44
93	3	1.44
94	3	1.44
95	3	1.42
96	3	2023-04-01
97	3	2023-03-01
98	3	2023-03-01
99	3	1.29
100	3	2023-02-01
101	3	1.17
102	3	2023-12-01
103	3	2023-01-01
104	3	2023-10-01
105	3	2023-06-01
106	3	1
107	3	0.66
108	3	0.2
109	3	1.69
110	3	1.53
111	3	2023-05-01
112	3	2023-05-01
113	3	1.48
114	3	2023-04-01
115	3	1.38
116	3	1.37
117	3	1.33
118	3	1.33
119	3	2023-03-01
120	3	1.29
121	3	1.29
122	3	1.28
123	3	1.27
124	3	1.27
125	3	1.26
126	3	1.25
127	3	1.25
128	3	1.25
129	3	1.22
130	3	1.21
131	3	2023-02-01
132	3	2023-02-01
133	3	2023-02-01
134	3	1.19
135	3	1.19
136	3	1.19
137	3	1.15
138	3	1.14
139	3	2023-11-01
140	3	2023-01-01
141	3	2023-01-01
142	3	2023-01-01
143	3	2023-01-01
144	3	2023-01-01
145	3	2023-08-01
146	3	2023-08-01
147	3	2023-07-01
148	3	2023-07-01
149	3	2023-06-01
150	3	2023-05-01
151	3	2023-04-01
152	3	2023-02-01
153	3	2023-02-01
154	3	2023-01-01
155	3	1
156	3	0.99
157	3	0.98
158	3	0.98
159	3	0.97
160	3	0.96
161	3	0.94
162	3	0.94
163	3	0.93
164	3	0.92
165	3	0.89
166	3	0.89
167	3	0.89
168	3	0.87
169	3	0.86
170	3	0.86
171	3	0.86
172	3	0.86
173	3	0.86
174	3	0.84
175	3	0.83
176	3	0.81
177	3	0.79
178	3	0.79
179	3	0.76
180	3	0.76
181	3	0.75
182	3	0.74
183	3	0.74
184	3	0.73
185	3	0.72
186	3	0.7
187	3	0.7
188	3	0.7
189	3	0.69
190	3	0.69
191	3	0.67
192	3	0.66
193	3	0.66
194	3	0.65
195	3	0.64
196	3	0.63
197	3	0.6
198	3	0.59
199	3	0.58
200	3	0.57
201	3	0.56
202	3	0.56
203	3	0.53
204	3	0.52
205	3	0.51
206	3	0.47
207	3	0.45
208	3	0.44
209	3	0.43
210	3	0.42
211	3	0.36
212	3	0.3
213	3	0.25
214	3	0.25
215	3	0.24
216	3	0.2
217	3	0.2
218	3	0.1
219	3	0.1
220	3	0.05
221	3	0.05
222	3	0
223	3	0
224	3	0
225	3	0
1	4	0.37
2	4	0.1
3	4	0
4	4	0
5	4	0.4
6	4	0
7	4	0.25
8	4	0.37
9	4	0.3
10	4	0
11	4	0
12	4	0.2
13	4	0
14	4	0.38
15	4	0
16	4	0.26
17	4	0
18	4	0.35
19	4	0.95
20	4	0.68
21	4	1.28
22	4	0.96
23	4	0.51
24	4	2023-06-01
25	4	0.45
26	4	0.79
27	4	0.72
28	4	0.44
29	4	0.75
30	4	0.72
31	4	0.56
32	4	1.21
33	4	2023-02-01
34	4	0.8
35	4	0.61
36	4	2023-07-01
37	4	1.92
38	4	0.95
39	4	0.8
40	4	0.89
41	4	0.69
42	4	1.24
43	4	1.67
44	4	2023-01-01
45	4	1.37
46	4	0.98
47	4	0.82
48	4	0.73
49	4	0.85
50	4	1.19
51	4	0.76
52	4	2.43
53	4	2023-03-01
54	4	0.5
55	4	0.8
56	4	1
57	4	0.71
58	4	0.8
59	4	2023-03-01
60	4	2
61	4	2.15
62	4	2023-05-01
63	4	2.25
64	4	2.45
65	4	2.34
66	4	0.75
67	4	1.49
68	4	1.64
69	4	1.89
70	4	0
71	4	1.87
72	4	2023-02-01
73	4	1.31
74	4	2.75
75	4	2023-05-02
76	4	2.53
77	4	1.19
78	4	0
79	4	2.91
80	4	1.89
81	4	1.69
82	4	2023-05-03
83	4	1.19
84	4	0.9
85	4	0.73
86	4	0.81
87	4	0.43
88	4	0.86
89	4	1.22
90	4	1.36
91	4	2023-01-01
92	4	1.89
93	4	0.83
94	4	0.66
95	4	0.68
96	4	1.74
97	4	1.56
98	4	1.13
99	4	2023-09-02
100	4	2023-06-01
101	4	0.77
102	4	1.38
103	4	0.56
104	4	0.8
105	4	0.96
106	4	0.6
107	4	1.15
108	4	0.79
109	4	1.38
110	4	0.1
111	4	0.7
112	4	1.39
113	4	0.71
114	4	1.68
115	4	1.33
116	4	1.15
117	4	1.57
118	4	1.31
119	4	1.71
120	4	2.34
121	4	0.79
122	4	1.54
123	4	1.76
124	4	0.9
125	4	1.38
126	4	1.52
127	4	1.43
128	4	0.98
129	4	1.55
130	4	2023-11-01
131	4	0.66
132	4	0.79
133	4	1.45
134	4	1.51
135	4	1.35
136	4	0.57
137	4	1.49
138	4	0.43
139	4	1.28
140	4	2023-04-01
141	4	0.86
142	4	2023-09-02
143	4	0.78
144	4	2.16
145	4	0.71
146	4	1
147	4	1.29
148	4	0.66
149	4	0.94
150	4	0.85
151	4	0.83
152	4	0.8
153	4	2.55
154	4	2.16
155	4	2.96
156	4	3.75
157	4	3.57
158	4	1.96
159	4	2023-03-01
160	4	0.2
161	4	1.51
162	4	2.72
163	4	2.36
164	4	0.96
165	4	1.33
166	4	2.58
167	4	1.52
168	4	2023-05-01
169	4	2023-09-01
170	4	1.77
171	4	2023-11-02
172	4	1.13
173	4	1.48
174	4	2.49
175	4	2023-04-01
176	4	2.26
177	4	0.33
178	4	1.83
179	4	2023-08-01
180	4	1.63
181	4	2.23
182	4	2.48
183	4	2023-03-02
184	4	0.75
185	4	1.43
186	4	1.28
187	4	1.46
188	4	2023-08-01
189	4	2023-08-01
190	4	1.43
191	4	2023-07-01
192	4	2023-05-02
193	4	1.35
194	4	2023-03-02
195	4	1.64
196	4	2023-03-02
197	4	2023-05-01
198	4	0.42
199	4	0.77
200	4	2023-07-01
201	4	1.66
202	4	2023-01-01
203	4	1
204	4	0.63
205	4	0.77
206	4	2023-09-01
207	4	1
208	4	1.17
209	4	0.9
210	4	0.8
211	4	1.45
212	4	0.74
213	4	0.56
214	4	0.94
215	4	0.56
216	4	0.6
217	4	1.34
218	4	0.6
219	4	2023-11-01
220	4	0.66
221	4	0.61
222	4	2.33
1	5	2.74
2	5	2023-07-02
3	5	2023-03-03
4	5	0.61
5	5	0.73
6	5	0
7	5	1.46
8	5	0
9	5	0.59
10	5	2023-06-01
11	5	0.88
12	5	1.26
13	5	0.82
14	5	2023-02-02
15	5	1.25
16	5	1.44
17	5	2023-01-01
18	5	1.54
19	5	0.59
20	5	1.59
21	5	2023-07-01
22	5	1.63
23	5	1.29
24	5	2023-11-01
25	5	0.83
26	5	2.36
27	5	0.77
28	5	2.36
29	5	2.28
30	5	1.34
31	5	1.35
32	5	2.27
33	5	0.76
34	5	0.82
35	5	0.93
36	5	1.36
37	5	1.53
38	5	1.22
39	5	1.68
40	5	1.36
41	5	1.15
42	5	0.81
43	5	1.42
44	5	0.55
45	5	2023-05-01
46	5	0.95
47	5	1.38
48	5	2023-02-01
49	5	0.92
50	5	1.21
51	5	1.73
52	5	1.41
53	5	2023-06-01
54	5	1.44
55	5	1.34
56	5	1.35
57	5	2023-09-01
58	5	1.33
59	5	1.51
60	5	1.32
61	5	1.63
62	5	2023-03-01
63	5	0.7
64	5	1.24
65	5	1.26
66	5	1.53
67	5	912
68	5	0.59
69	5	2.73
70	5	1.57
71	5	2.29
72	5	1.17
73	5	2023-09-03
74	5	2.15
75	5	1.14
76	5	2023-02-02
77	5	0.56
78	5	0.1
79	5	1.35
80	5	2023-09-01
81	5	1.74
82	5	2023-07-01
83	5	1.54
84	5	1.43
85	5	2.24
86	5	2023-04-01
87	5	1.29
88	5	1
89	5	1.16
90	5	0.9
91	5	0.99
92	5	1.51
93	5	0.67
94	5	0.94
95	5	0.39
96	5	0.93
97	5	0.93
98	5	0.82
99	5	2
100	5	0.91
101	5	0.82
102	5	1.97
103	5	0.1
104	5	0.85
105	5	0.84
106	5	2023-07-02
107	5	0.83
108	5	0.83
109	5	1.35
110	5	1
111	5	1.62
112	5	1.54
113	5	2023-12-01
114	5	0.8
115	5	1
116	5	0.78
117	5	1.19
118	5	0.76
119	5	0.86
120	5	0.75
121	5	1.48
122	5	0.73
123	5	0.72
124	5	0.71
125	5	0.71
126	5	0.71
127	5	0.7
128	5	1.49
129	5	0.7
130	5	0.69
131	5	0.68
132	5	0.67
133	5	2023-03-01
134	5	0.67
135	5	0.67
136	5	1.18
137	5	0.66
138	5	1.73
139	5	0.65
140	5	0.63
141	5	0.63
142	5	0.66
143	5	0.61
144	5	0.61
145	5	0.6
146	5	0.6
147	5	0.6
148	5	0.6
149	5	0.6
150	5	0.6
151	5	0.59
152	5	1.77
153	5	1.19
154	5	2
155	5	0.59
156	5	0.58
157	5	0.57
158	5	0.56
159	5	0.56
160	5	0.56
161	5	1.19
162	5	0.95
163	5	0.8
164	5	0.55
165	5	0.54
166	5	0.53
167	5	0.53
168	5	0.51
169	5	0.51
170	5	0.5
171	5	0.5
172	5	0.49
173	5	0.49
174	5	0.49
175	5	0.48
176	5	0.45
177	5	0.44
178	5	0.44
179	5	0.4
180	5	0.4
181	5	0.4
182	5	0.67
183	5	0.36
184	5	0.35
185	5	0.34
186	5	0.34
187	5	0.33
188	5	0.31
189	5	0.3
190	5	0.3
191	5	0.25
192	5	0.24
193	5	0.24
194	5	0.22
195	5	0.22
196	5	0.2
197	5	0.1
198	5	0.1
199	5	0.1
200	5	0.1
201	5	1.66
202	5	1.41
203	5	0
204	5	0
205	5	0.55
206	5	1.84
207	5	0
208	5	0
209	5	0
210	5	0
211	5	0
212	5	0
213	5	0
214	5	0
215	5	0
216	5	0
217	5	0
